# Supplementary material for: Identification of genes related to tipburn resistance in Chinese cabbage and preliminary exploration of its molecular mechanism
Source: BMC Plant Biol. 2021 Dec 3;21:567. doi: 10.1186/s12870-021-03303-z (PMC8641176; doi:10.1186/s12870-021-03303-z)
Supplement: Supplementary file 1 — Additional file 1: Table S1. The data statistics of transcriptome sequencing. Table S2. Sequence alignment results between sample sequencing data and selected reference genome. Table S3. FPKM values and functional annotations of 23 genes involved in hypersensitive response, cell wall reinforcment and stomatal closure. Table S4. List of primer sequences used for qRT-PCR analysis of the tipburn related genes. Table S5. Transcriptional profile data of 7 ECA genes and 4 CAS genes in Chinese Cabbage. [file 12870_2021_3303_MOESM1_ESM.zip › Table S1.xlsx]

## Sheet: Sheet1
Table S1 The data statistics of transcriptome sequencing.
Samples*1	Clean reads*2	Clean bases*3	GC Content*4	%≥Q30*5
A1	24218254	7226405846	0.4821	0.9389
A2	25300258	7552074050	0.4808	0.9373
A3	26216207	7807157258	0.4812	0.9442
S1	24618305	7342438420	0.4763	0.9327
S2	22077259	6587693406	0.4832	0.9404
S3	20905170	6241112602	0.4767	0.9392
* 1 Samples: analysis number of BmK sample;
* 2 Clean reads: total number of pair-end reads in clean data;
* 3 Clean bases: total number of bases in clean data;
* 4 GC content: GC content in clean data;
* 5 ≥ Q30%: the percentage of bases with a mass value greater than or equal to 30 in clean data.
