# Supplementary material for: Identification of genes related to tipburn resistance in Chinese cabbage and preliminary exploration of its molecular mechanism
Source: BMC Plant Biol. 2021 Dec 3;21:567. doi: 10.1186/s12870-021-03303-z (PMC8641176; doi:10.1186/s12870-021-03303-z)
Supplement: Supplementary file 1 — Additional file 1: Table S1. The data statistics of transcriptome sequencing. Table S2. Sequence alignment results between sample sequencing data and selected reference genome. Table S3. FPKM values and functional annotations of 23 genes involved in hypersensitive response, cell wall reinforcment and stomatal closure. Table S4. List of primer sequences used for qRT-PCR analysis of the tipburn related genes. Table S5. Transcriptional profile data of 7 ECA genes and 4 CAS genes in Chinese Cabbage. [file 12870_2021_3303_MOESM1_ESM.zip › Table S2.xlsx]

## Sheet: Sheet1
Table S2 Sequence alignment results between sample sequencing data and selected reference genome.
BMK-ID*1	Total reads*2	Mapped reads*3	Uniq mapped reads*4	Multiple map reads*5	Reads map to '+'*6	Reads map to '-'*7
A1	48436508	41,577,913 (85.84%)	39,750,184 (82.07%)	1,827,729 (3.77%)	20,491,884 (42.31%)	20,710,180 (42.76%)
A2	50600516	43,758,882 (86.48%)	42,224,827 (83.45%)	1,534,055 (3.03%)	21,682,430 (42.85%)	21,814,809 (43.11%)
A3	52432414	45,403,332 (86.59%)	43,875,451 (83.68%)	1,527,881 (2.91%)	22,502,866 (42.92%)	22,637,761 (43.18%)
S1	49236610	43,358,519 (88.06%)	42,040,520 (85.38%)	1,317,999 (2.68%)	21,532,516 (43.73%)	21,617,131 (43.90%)
S2	44154518	37,629,646 (85.22%)	34,962,756 (79.18%)	2,666,890 (6.04%)	18,169,991 (41.15%)	18,610,546 (42.15%)
S3	41810340	36,891,955 (88.24%)	35,791,967 (85.61%)	1,099,988 (2.63%)	18,321,874 (43.82%)	18,391,569 (43.99%)
*1 BMK-ID: analysis number of BmK sample; *2 Total reads：: the number of clean reads, calculated by single end; *3 Mapped reads: the number of reads compared to the reference genome and its percentage in clean reads; *4 Uniq mapped reads: number of reads compared to the unique location of the reference genome and percentage in clean reads; *5 Multiple map reads: the number of reads compared to mu…
