# Supplementary material for: Identification of genes related to tipburn resistance in Chinese cabbage and preliminary exploration of its molecular mechanism
Source: BMC Plant Biol. 2021 Dec 3;21:567. doi: 10.1186/s12870-021-03303-z (PMC8641176; doi:10.1186/s12870-021-03303-z)
Supplement: Supplementary file 1 — Additional file 1: Table S1. The data statistics of transcriptome sequencing. Table S2. Sequence alignment results between sample sequencing data and selected reference genome. Table S3. FPKM values and functional annotations of 23 genes involved in hypersensitive response, cell wall reinforcment and stomatal closure. Table S4. List of primer sequences used for qRT-PCR analysis of the tipburn related genes. Table S5. Transcriptional profile data of 7 ECA genes and 4 CAS genes in Chinese Cabbage. [file 12870_2021_3303_MOESM1_ESM.zip › Table S3.xlsx]

## Sheet: Sheet1
Table S3 FPKM values and functional annotations of 23 genes involved in hypersensitive response, cell wall reinforcment and stomatal closure.
Gene ID	Gene_name	A1_FPKM	A2_FPKM	A3_FPKM	S1_FPKM	S2_FPKM	S3_FPKM	Swiss_prot_annotation
Bra002099.gene	CDPK16	8.32968	8.63545	8.3713	2.42095	2.41954	2.16414	Calcium-dependent protein kinase 16 OS=Arabidopsis thaliana OX=3702 GN=CPK16 PE=1 SV=1
Bra003287.gene	CDPK12	13.7897	12.5102	12.8622	37.4734	37.4192	35.9129	Calcium-dependent protein kinase 32 OS=Arabidopsis thaliana OX=3702 GN=CPK32 PE=1 SV=1
Bra009653.gene	CDPK6	1.70054	1.80529	2.23447	14.7395	12.7161	13.6434	Calcium-dependent protein kinase 6 OS=Arabidopsis thaliana OX=3702 GN=CPK6 PE=1 SV=1
Bra012889.gene	CML41	14.21	12.3838	15.8011	55.696	54.46	53.1812	Probable calcium-binding protein CML41 OS=Arabidopsis thaliana OX=3702 GN=CML41 PE=2 SV=2
Bra013575.gene	CDPK15	0.783497	0.895969	1.11188	8.02928	6.53757	6.34462	Calcium-dependent protein kinase 15 OS=Arabidopsis thaliana OX=3702 GN=CPK15 PE=2 SV=1
Bra015727.gene	CML38	0.421135	0.84545	0.620502	9.72988	8.13008	8.65812	Calcium-binding protein CML38 OS=Arabidopsis thaliana OX=3702 GN=CML38 PE=2 SV=1
Bra015979.gene	CML26	2.2081	3.27222	2.79069	18.0841	14.9231	16.8453	Probable calcium-binding protein CML26 OS=Arabidopsis thaliana OX=3702 GN=CML26 PE=1 SV=1
Bra017355.gene	CML16	11.763	8.74566	12.5769	32.4063	34.5084	36.9302	Probable calcium-binding protein CML16 OS=Arabidopsis thaliana OX=3702 GN=CML16 PE=2 SV=2
Bra017707.gene	CDPK5	0	0	0	15.9403	14.6397	12.6294	Calcium-dependent protein kinase 5 OS=Arabidopsis thaliana OX=3702 GN=CPK5 PE=2 SV=1
Bra019189.gene	Rboh	0.027654	0	0	1.45537	0.892192	0.704247	Putative respiratory burst oxidase homolog protein G OS=Arabidopsis thaliana OX=3702 GN=RBOHG PE=3 SV=2
Bra019503.gene	CML47	0.179365	0.818457	1.38358	8.0056	5.99056	8.62926	Probable calcium-binding protein CML47 OS=Arabidopsis thaliana OX=3702 GN=CML47 PE=2 SV=1
Bra019554.gene	CML5	19.8948	10.5622	14.1815	0.853353	0.944928	0.577654	Calmodulin-like protein 5 OS=Arabidopsis thaliana OX=3702 GN=CML5 PE=2 SV=2
Bra023786.gene	CML11	26.509	28.0689	26.9829	8.38309	9.64793	12.8712	Calmodulin-like protein 11 OS=Arabidopsis thaliana OX=3702 GN=CML11 PE=2 SV=1
Bra025439.gene	CML24	174.778	193.804	196.449	84.9822	83.7979	82.5259	Calcium-binding protein CML24 OS=Arabidopsis thaliana OX=3702 GN=CML24 PE=2 SV=2
Bra027981.gene	CML37	0.0712	0.648144	0.328875	3.90685	2.56785	3.52651	Calcium-binding protein CML37 OS=Arabidopsis thaliana OX=3702 GN=CML37 PE=2 SV=1
Bra028360.gene	CML22	0.2148	0.132069	0.109068	2.69299	1.8921	2.6322	Probable calcium-binding protein CML22 OS=Arabidopsis thaliana OX=3702 GN=CML22 PE=3 SV=1
Bra029378.gene	CDPK12	3.23087	2.83169	2.88508	0.262625	0.512086	0.385969	Calcium-dependent protein kinase 12 OS=Arabidopsis thaliana OX=3702 GN=CPK12 PE=1 SV=1
Bra032785.gene	CML25	2.78654	3.92093	3.23757	1.04307	1.03738	0.686756	Probable calcium-binding protein CML25 OS=Arabidopsis thaliana OX=3702 GN=CML25 PE=2 SV=1
Bra033077.gene	CML45	2.46508	2.76273	2.16078	10.4836	11.391	8.52224	Probable calcium-binding protein CML45 OS=Arabidopsis thaliana OX=3702 GN=CML45 PE=1 SV=1
Bra034103.gene	CML49	7.99265	7.1245	7.2898	66.4175	66.0945	62.7509	Probable calcium-binding protein CML49 OS=Arabidopsis thaliana OX=3702 GN=CML49 PE=2 SV=1
Bra035972.gene	CML5	32.5316	38.4598	40.7494	14.9466	15.1523	19.6128	Calmodulin-like protein 5 OS=Arabidopsis thaliana OX=3702 GN=CML5 PE=2 SV=2
Bra037277.gene	CDPK6	2.20463	1.72084	2.07315	7.28822	7.02623	7.58823	Calcium-dependent protein kinase 6 OS=Arabidopsis thaliana OX=3702 GN=CPK6 PE=1 SV=1
Bra039511.gene	CML43	0	0.089386	0.080305	2.22915	2.4396	2.555	Probable calcium-binding protein CML43 OS=Arabidopsis thaliana OX=3702 GN=CML43 PE=2 SV=1
