# Supplementary material for: Identification of genes related to tipburn resistance in Chinese cabbage and preliminary exploration of its molecular mechanism
Source: BMC Plant Biol. 2021 Dec 3;21:567. doi: 10.1186/s12870-021-03303-z (PMC8641176; doi:10.1186/s12870-021-03303-z)
Supplement: Supplementary file 1 — Additional file 1: Table S1. The data statistics of transcriptome sequencing. Table S2. Sequence alignment results between sample sequencing data and selected reference genome. Table S3. FPKM values and functional annotations of 23 genes involved in hypersensitive response, cell wall reinforcment and stomatal closure. Table S4. List of primer sequences used for qRT-PCR analysis of the tipburn related genes. Table S5. Transcriptional profile data of 7 ECA genes and 4 CAS genes in Chinese Cabbage. [file 12870_2021_3303_MOESM1_ESM.zip › Table S4.xlsx]

## Sheet: Sheet1
Table S4 List of primer sequences used for qRT-PCR analysis of the calcium-related genes.
Gene ID	Gene name	F(5'->3')	Tm(℃)	R(5'->3')	Tm(℃)	Length
Bra002099	CDPK16	ATGTTCATTCCTAGCCGTTA	49.8	TGTCTCTTCGCCTTCTCT	49.8	150
Bra003287	CDPK12-1	CGAGTTCATTGCCATATCAG	50.1	GCATCAACAACTTCTTCACT	49.9	165
Bra009653	CDPK6-1	CTGTTCTGTCTCGTCTCAA	49.7	AGCCATATCTTCTCAATCCA	49	189
Bra012889	CML41	GGCAGTTCAAGAAGCGATA	50.8	TCACCGTTACCGTCAAGA	50.6	108
Bra013575	CDPK15	CACAATGGATGAGTTAGAGTC	49.7	TCAGTCAATGGAATGGAAGA	49.5	189
Bra015727	CML38	GCTGCGGTTAGATTGTCT	49.9	GCTCAGTCTTCTTATCTTCCT	50.4	106
Bra015979	CML26	GAAGACTGCGTGAGAATGA	50.4	TAGGCGGATTGCTTGTTG	50.5	116
Bra017355	CML16	AGTTGACGGAGATGATGAC	49.8	AGCAGCAGTTAATCCAAGA	49.4	116
Bra017707	CDPK5	AGCGACCATCCATCTCAA	50.6	CACCATAATCAATCTGTCCATC	50.8	200
Bra019189	Rboh	GGATGTGATTGATAAGGAGATG	50.3	GGTAGACGAACTAAGATTGATG	50.4	163
Bra019503	CML47	CCACCTTCTTGTTCATTCTC	49.6	ACCGACATCTTGTTGTTATC	49.1	199
Bra019554	CML5-1	CGTGGAGGAGTTGAAGTC	49.9	CCATCACCATCACCATCC	49.8	105
Bra023786	CML11	ATGGACAAGACACAACTACA	49.8	GTTCGGTCGGATTCTGAT	49.3	157
Bra025439	CML24	AGTGCTCTGTTCAGGATTG	50.2	CGCCGTTGTTCATCATCA	50.1	102
Bra027981	CML37	GAGTCGTGTACGGTTGAT	49.3	TCATCGCATCATCAGAAGA	49.1	102
Bra028360	CML22	TTGTCGGAAGAAGAAGTGAA	50.2	GCTAGATGGAGAGGAAGGT	50.5	132
Bra029378	CDPK12-2	CAGTAGTGTCTCGCTTGAA	50.1	GTTGTCTCTGTCTATCATCTTG	50.3	137
Bra032785	CML25	CGTGCTTGAGAATCTGAAG	49.4	CCTTATCCACACCACCAAT	49.7	152
Bra033077	CML45	CTTGGAGGAAGTGAAGCAA	50.4	TGTACTGATCTGAGCATAGC	50.1	150
Bra034103	CML49	TCTCCTCATGTATCTCTTCAC	49.8	CCGCTTCTGTCCTTATCAA	50	126
Bra035972	CML5-2	CGTGGAGGAGTTGAAGTC	49.9	CCATCACCATCACCATCC	49.8	105
Bra037277	CDPK6-2	GCCACAAGACTCCTAACAT	49.8	CCTCCTAACATCCTCAACAT	49.7	173
Bra039511	CML43	GATGAAGACGGTGATGGAT	49.8	GTGATTGCTATCTACAGAGAC	49.3	126
Bra028615	Act	CTGACCGTATGAGCAAAGA	49.8	ACCCTCCAATCCAGACACT	49.7	120
