# Supplementary material for: Identification of genes related to tipburn resistance in Chinese cabbage and preliminary exploration of its molecular mechanism
Source: BMC Plant Biol. 2021 Dec 3;21:567. doi: 10.1186/s12870-021-03303-z (PMC8641176; doi:10.1186/s12870-021-03303-z)
Supplement: Supplementary file 1 — Additional file 1: Table S1. The data statistics of transcriptome sequencing. Table S2. Sequence alignment results between sample sequencing data and selected reference genome. Table S3. FPKM values and functional annotations of 23 genes involved in hypersensitive response, cell wall reinforcment and stomatal closure. Table S4. List of primer sequences used for qRT-PCR analysis of the tipburn related genes. Table S5. Transcriptional profile data of 7 ECA genes and 4 CAS genes in Chinese Cabbage. [file 12870_2021_3303_MOESM1_ESM.zip › Table S5.xlsx]

## Sheet: Sheet1
Table S5 Transcriptional profile data of 7 ECA genes and 4 CAS genes in Chinese Cabbage.
Gene ID	Gene name	S1_FPKM	S2_FPKM	S3_FPKM	A1_FPKM	A2_FPKM	A3_FPKM	FDR	log2FC
Bra018690	ECA1	0	0	0	0	0	0	0	0
Bra037404	ECA2	4.16554	4.27156	5.10755	4.16127	3.77509	4.13387	0.710827	-0.0469098
Bra031701	ECA3	16.4538	14.9402	15.9948	16.2881	12.4968	15.5491	0.822018	0.0214145
Bra019960	ECA3	4.23858	4.57034	4.34822	4.20275	3.4882	3.45066	0.319553	-0.123866
Bra031593	ECA4	17.3684	17.0428	17.6211	26.0811	23.2329	24.5443	8.56322e-26	0.621339
Bra031583	ECA4	20.2746	17.8714	20.4761	17.3829	15.9762	16.0376	0.0527983	-0.129135
Bra029645	ECA4	22.5939	20.38	24.7544	16.7362	16.6013	16.7739	5.01794e-07	-0.315068
Bra037620	CAS	1.19244	1.11536	1.38823	0.604352	0.548615	0.457537	0.0171781	-0.977628
Bra013013	CAS	103.411	102.209	104.848	122.981	130.639	133.109	9.40423e-19	0.433835
Bra010161	CAS	0	0	0	0	0	0	0	0
Bra003389	CAS	26.4455	26.0407	25.6047	46.6653	44.6332	44.4953	3.43325e-65	0.913847
